# Supplementary material for: Revolutionizing Breast Reconstruction: The Rise of Hybrid Techniques
Source: Medicina (Kaunas). 2025 Aug 9;61(8):1434. doi: 10.3390/medicina61081434 (PMC12388044; doi:10.3390/medicina61081434)
Supplement: Supplementary file 1 [file medicina-61-01434-s001.zip]

Archive with 8 entries (8 files):
- Figure S1.jpeg
- __MACOSX/._Figure S1.jpeg
- Figure S2.jpeg
- __MACOSX/._Figure S2.jpeg
- Video S1.mp4
- __MACOSX/._Video S1.mp4
- Video S2.mp4
- __MACOSX/._Video S2.mp4
